# Supplementary material for: Facilitating Children’s Club-Organized Sports Participation: Person–Environment Misfits Experienced by Parents from Low-Income Families
Source: Children (Basel). 2022 Nov 14;9(11):1746. doi: 10.3390/children9111746 (PMC9688730; doi:10.3390/children9111746)
Supplement: Supplementary file 1 [file children-09-01746-s001.zip]

Archive with 1 entries (1 files):
- children-1974162-supplementary.pdf
